# Supplementary material for: First Molecular Detection of Porcine Cytomegalovirus (PCMV) and Porcine Lymphotropic Herpesvirus (PLHV) in Domestic Pigs in Poland
Source: Pathogens. 2025 Apr 18;14(4):396. doi: 10.3390/pathogens14040396 (PMC12030665; doi:10.3390/pathogens14040396)
Supplement: Supplementary file 1 [file pathogens-14-00396-s001.zip]

Archive with 1 entries (1 files):
- pathogens-3585987-supplementary.pdf
